# Supplementary material for: Multiplex profiling of serum proteins in solution using barcoded antibody fragments and next generation sequencing
Source: Commun Biol. 2020 Jul 3;3:339. doi: 10.1038/s42003-020-1068-0 (PMC7334203; doi:10.1038/s42003-020-1068-0)
Supplement: Supplementary file 3 — Supplementary Data 1 [file 42003_2020_1068_MOESM3_ESM.xlsx]

## Sheet: Test 1
Raw demultiplexed data
			Index	TCAGTCCA	TCACCTTG	TATTCGTC	CTAGGAGG	ACGAATCT	GGCCTCAA	TATACTCG	CTACGGAC	ACGTTCGT	GGCGAATA	TAGTTCGA	CCATCCGT	GCTGTTAA	CGGAGCTG	TTACCAGC	AACTAGCT	GTAGCGGC	CAGATCCT	TCTTAATG	AGCCGTAA
			Status	Normal	Normal	Normal	Normal	Normal	Normal	Normal	Normal	Normal	Normal	PDAC IV	PDAC IV	PDAC IV	PDAC IV	PDAC IV	PDAC IV	PDAC IV	PDAC IV	PDAC IV	PDAC IV
			Sample	R1S01_N	R1S02_N	R1S03_N	R1S04_N	R1S05_N	R1S06_N	R1S07_N	R1S08_N	R1S09_N	R1S10_N	R1S11_PIV	R1S12_PIV	R1S13_PIV	R1S14_PIV	R1S15_PIV	R1S16_PIV	R1S17_PIV	R1S18_PIV	R1S19_PIV	R1S20_PIV
	scFv	Target	scFv tag
	scFv01	IL-4_1	TGGCCTAT	236089	272159	149703	176599	50125	237834	174018	110226	48998	182699	125235	16159	363396	272722	179906	84916	264032	91191	323862	212856
	scFv02	MCP-1	ACAGTATC	380666	338972	178100	219456	63884	291211	211239	139174	77078	254133	149289	25710	438937	336414	218626	115193	344201	113612	383657	299258
	scFv03	Lewis x	GTTAGGCA	311267	307425	153779	191948	99389	266166	185148	122451	63771	217998	121131	19900	402915	306410	188642	101506	315354	103914	357823	244136
	scFv04	Sialyl Lewis x	CACTACGG	236959	286682	145814	180184	51550	253015	178923	115573	47305	187165	107716	12593	384822	289281	181598	87531	290361	99142	340715	213857
	scFv05	C1q	TGGCTAGA	286966	343458	172992	214850	60805	296449	212767	134663	50740	212879	132492	16176	441958	322325	217388	101757	319085	112097	385170	255161
	scFv06	C5_1	ACAGCGCT	410059	389681	199903	239308	71172	312669	242439	153759	92466	310928	187654	37650	497042	375901	244469	115307	385393	124801	445535	341458
	scFv07	C1 est. inh._1	GTTAACTG	282227	347470	188588	225478	65090	301944	223540	141883	56199	235348	135628	14209	461877	358452	223701	110935	362872	119627	415359	256134
	scFv08	Properdin	CACTGTAC	214502	268966	145948	178544	50172	246888	172575	113480	37542	172207	104993	8352	385069	290033	178632	88601	297204	98961	332729	195934
	scFv09	VEGF	TGCTTACG	331180	365212	190655	239852	66534	323778	227080	150517	70345	245849	164173	22054	495014	381722	231684	115455	392294	129032	428898	292385
	scFv10	IL-4_2	ACTCAGTA	397221	461555	231127	284355	81084	387586	280930	180378	77368	300095	182820	22751	580714	441070	278311	131809	438381	150141	512167	337001
	scFv11	C1 est. inh._2	CAGACCGT	330586	368270	127962	178450	73022	215953	156340	145305	45098	240075	112583	26207	335111	253300	159974	81772	252244	85709	285722	254928
	scFv12	C5_2	TGCGGAGA	557297	382787	180584	229439	68997	296092	223251	141388	103813	315804	162961	48986	426380	311703	213695	99157	301085	105589	376582	341140
	scFv13	CDK2	ACTACTCG	447476	394437	197637	254052	73923	337713	244108	172280	105329	309970	188908	46044	503951	383603	243622	115885	384266	128076	432410	362473
	scFv14	HADH2	GTATAGTC	410037	350324	180965	230039	66464	307273	221860	142937	84830	256524	141460	26322	457811	343849	226443	109327	345020	115194	392709	325850
	scFv15	APLF	CAGCTCAT	358343	292751	145062	184389	53852	240941	177815	114818	81882	235226	166943	39624	359109	266878	190149	85639	267006	90914	311676	279883
	scFv17	PRKCZ	GTAACTCC	793288	558488	219914	278129	76532	379749	274872	184703	476121	438997	903611	223865	498759	341292	398064	137524	323757	108185	358158	1585653

## Sheet: Test 2
Raw demultiplexed data
			Index	CGTAATGG	CGTTGCAC	CTAGGAGG	CTACGGAC	CTCGAACG	GTGATTCA	CGGAGCTG	CAGATCCT	CAGTGTCA	CCTTGTAG	AACCGGAT	AACGTAGA	GGCCTCAA	GGCGAATA	GGACCTAC	TATGGAAC	AACTAGCT	AGCCGTAA	AGCGTATC	TACACGGA
			Status	Normal	Normal	Normal	Normal	Normal	Normal	Normal	Normal	Normal	Normal	PDAC IV	PDAC IV	PDAC IV	PDAC IV	PDAC IV	PDAC IV	PDAC IV	PDAC IV	PDAC IV	PDAC IV
			Sample	R2S01_N	R2S02_N	R2S03_N	R2S04_N	R2S05_N	R2S06_N	R2S07_N	R2S08_N	R2S09_N	R2S10_N	R2S11_PIV	R2S12_PIV	R2S13_PIV	R2S14_PIV	R2S15_PIV	R2S16_PIV	R2S17_PIV	R2S18_PIV	R2S19_PIV	R2S20_PIV
	scFv	Target	scFv tag
	scFv01	IL-4_1	TGGCCTAT	239754	141541	211536	90579	168815	270635	194244	52231	309600	217371	94090	464833	270435	301559	73773	91666	79344	133257	179562	445985
	scFv02	MCP-1	ACAGTATC	380876	252257	299026	160186	350100	452480	353240	111157	442136	317109	127525	648399	344886	378812	88607	107361	98853	126478	239281	464351
	scFv03	Lewis x	GTTAGGCA	315767	182256	215519	107024	232941	329636	273429	86084	350872	259154	99382	573907	265626	285490	67694	85472	76098	97928	208099	430669
	scFv04	Sialyl Lewis x	CACTACGG	221008	111842	172551	65189	137207	207260	148431	48169	282340	169394	69069	498345	211962	224931	53343	65507	53669	72676	182423	381678
	scFv05	C1q	TGGCTAGA	217972	100410	155299	62355	133049	202956	155364	48013	287683	184081	60711	478520	186371	189275	44247	52181	48060	58994	189290	435028
	scFv06	C5_1	ACAGCGCT	785732	499342	574358	348822	715100	1130491	905871	265248	849429	756769	247579	774686	600998	809377	234926	285099	239759	359470	320254	649428
	scFv07	C1 est. inh._1	GTTAACTG	311688	171591	236045	109629	211803	325304	246418	73523	374637	246983	110495	588011	257478	284720	72732	85228	77197	108941	211387	419091
	scFv08	Properdin	CACTGTAC	287132	132443	226627	83740	174851	265576	201520	61600	378851	213054	81069	664782	253956	264659	64106	82540	76011	91627	241386	437791
	scFv09	VEGF	TGCTTACG	325740	169280	252480	108670	197872	331242	249814	74818	394100	237439	102199	689499	280153	289986	82107	95827	79113	106816	243441	479654
	scFv10	IL-4_2	ACTCAGTA	359417	196649	258152	126173	250140	371715	272455	86703	436676	281989	133748	677660	344042	364609	80506	98306	93031	141104	250146	527266
	scFv11	C1 est. inh._2	CAGACCGT	857160	151602	199898	155281	309903	829479	838146	264277	337533	213235	79042	458531	254263	245089	62931	90347	76361	124725	173064	371244
	scFv12	C5_2	TGCGGAGA	476173	370441	356198	252610	460120	621641	501185	151610	473188	596096	173646	438481	440701	526705	132551	165119	128023	166055	189591	459821
	scFv13	CDK2	ACTACTCG	447526	313707	371510	190937	318781	464139	357731	105453	447751	310198	138924	713056	383424	449826	123235	172658	126395	155454	267010	514199
	scFv14	HADH2	GTATAGTC	510593	605492	422220	236061	463062	643046	471003	140663	470281	464859	140418	590445	492689	448707	105732	147997	157985	160707	238807	466840
	scFv15	APLF	CAGCTCAT	451755	295725	351425	212238	362481	519912	406513	122702	461160	416233	200306	582008	419462	556740	128916	184557	135657	218037	236203	491573
	scFv16	MARK1-1	ACTTAGGT	709266	526835	583825	450013	738753	1048956	878955	237997	969268	688429	274473	674222	686570	1113702	226096	366511	269996	508552	268522	549533
	scFv17	PRKCZ	GTAACTCC	572591	496256	988832	345648	543317	1001531	587393	126790	637768	671001	511360	463723	1689761	1179151	383368	624262	284219	1001992	226971	976953

## Sheet: Test 3
Raw demultiplexed data
			Index	GTGTCATC	AACCGGAT	GTGAAGCT	AACGTAGA	ACGAATCT	GGCCTCAA	ACGTTCGT	GGCGAATA	ACTAGGTT	GGACCTAC	AGCCAGTG	TATGGAAC	TTACCAGC	AACTAGCT	TCTTAATG	AGCCGTAA	TCTACCGG	AGCGTATC	GGACAATC	TACACGGA	CGTAATGG	CGTTGCAC	CTAGGAGG	CTACGGAC	CTCGAACG	GTGATTCA	CGGAGCTG	CAGATCCT	GTACAGAT	ATGGTCCT	TCAGTCCA	TCACCTTG	TATTCGTC	TATACTCG	TAGTTCGA	CCATCCGT	GCTGTTAA	GTAGCGGC	CAGTGTCA	CCTTGTAG
			Status	Normal	Normal	Normal	Normal	Normal	Normal	Normal	Normal	Normal	Normal	Normal	Normal	Normal	Normal	Normal	Normal	Normal	Normal	Normal	Normal	PDAC III	PDAC III	PDAC III	PDAC III	PDAC III	PDAC III	PDAC III	PDAC III	PDAC III	PDAC III	PDAC IV	PDAC IV	PDAC IV	PDAC IV	PDAC IV	PDAC IV	PDAC IV	PDAC IV	PDAC IV	PDAC IV
			Sample	R3S01_N	R3S02_N	R3S03_N	R3S04_N	R3S05_N	R3S06_N	R3S07_N	R3S08_N	R3S09_N	R3S10_N	R3S11_N	R3S12_N	R3S13_N	R3S14_N	R3S15_N	R3S16_N	R3S17_N	R3S18_N	R3S19_N	R3S20_N	R3S21_PIII	R3S22_PIII	R3S23_PIII	R3S24_PIII	R3S25_PIII	R3S26_PIII	R3S27_PIII	R3S28_PIII	R3S29_PIII	R3S30_PIII	R3S31_PIV	R3S32_PIV	R3S33_PIV	R3S34_PIV	R3S35_PIV	R3S36_PIV	R3S37_PIV	R3S38_PIV	R3S39_PIV	R3S40_PIV
	scFv	Target	scFv tag
	scFv01	IL-4_1	TGGCCTAT	316470	166939	132177	195131	130889	538984	157152	425121	211993	166055	337267	155703	110464	107171	351550	568656	414990	349402	369977	423297	515863	266567	399063	191702	475458	537624	516657	136999	133214	184141	617353	511621	419577	386364	525377	117727	475115	433167	603715	468902
	scFv02	MCP-1	ACAGTATC	560097	251201	233373	331310	126077	647371	195928	797826	363138	197364	590714	219576	97345	190752	544712	581947	737151	543496	645740	776640	514428	375479	488419	213408	616754	499811	503508	181253	179228	277467	900656	497801	423687	383580	641271	138734	606698	484774	666968	581489
	scFv03	Lewis x	GTTAGGCA	252591	125983	102642	156482	86237	409661	111447	336912	163542	100681	242731	102071	67492	84198	251549	409189	341068	251647	290977	357499	369782	174445	208318	129394	319023	366976	379773	90204	93770	163826	404514	364642	244817	284139	272416	80817	308050	265230	361724	277054
	scFv04	Sialyl Lewis x	CACTACGG	278190	122722	118653	171711	56361	304030	95260	403040	180571	97022	294117	122222	43696	96787	287611	264145	379560	267918	338173	417401	230152	184158	251918	96149	320192	214769	220707	98665	85875	143588	447932	226697	197903	169905	322306	65134	297983	239444	321637	281713
	scFv05	C1q	TGGCTAGA	193966	106187	77132	123587	98542	399816	110382	291869	132737	96602	209007	91227	75238	70894	203127	413135	277723	212942	227693	266230	407186	134481	177274	131043	260827	385596	381431	74642	77196	94132	333450	377783	252672	279117	256570	82760	280001	249394	322901	239264
	scFv06	C5_1	GTAGGTAC	173257	98004	62406	108048	100997	414096	107716	218459	119844	105965	157829	82601	88553	72866	169936	443411	216809	178340	204588	214072	423591	145584	182831	139900	255950	443181	454869	73162	73967	80332	284951	416774	274416	322956	221461	81495	266127	286284	326923	221824
	scFv07	C1 est. inh._1	GTTAACTG	172858	97607	66266	116504	88306	377989	103624	231471	110321	103265	172260	81463	72944	58211	189083	409512	220496	190671	196728	223257	364970	130792	179389	122673	256126	393247	390902	73418	74100	83646	311526	379655	252742	296816	244790	75887	261309	248141	317389	224048
	scFv08	Properdin	CACTGTAC	291394	143644	116277	189334	102752	461429	137157	402120	189342	138853	298641	132702	90400	100620	643150	567080	395704	304777	350368	407227	434623	204034	270680	153578	375127	445496	453872	116578	119680	147495	485796	415650	302359	339960	373205	96671	367457	327103	409149	335157
	scFv09	VEGF	TGCTTACG	205296	114899	78084	132317	91887	390602	118445	263575	129308	109328	194981	108011	80347	66626	227640	433385	259091	215368	235995	261792	389356	159327	222661	136504	329246	417760	425806	97601	92430	126133	362593	390178	273371	310807	298993	82252	293779	294998	349184	268291
	scFv10	IL-4_2	ACTCAGTA	348641	173849	135571	219010	141610	638268	172240	477412	227039	162166	334662	149790	114352	118010	342437	627485	445342	343497	396393	460536	568093	232281	310668	205481	429957	598574	606548	125211	126403	164344	560691	577796	400190	449613	410195	125507	444048	396276	516474	388713
	scFv11	C1 est. inh._2	CAGACCGT	321232	131137	118273	188155	85227	455882	123775	384852	272281	117918	282865	125487	72582	106078	308525	425096	541040	324853	523801	526095	412796	194969	286686	131211	357509	355626	355543	117109	305551	133853	444307	336968	319632	267524	372343	86618	363967	375822	422775	321507
	scFv12	C5_2	TGCGGAGA	287314	137364	121875	175636	93916	437242	113716	396217	190640	104949	326737	112334	69794	100297	281661	403835	395272	308659	365115	403278	369037	192290	223968	126380	321175	345973	340212	90635	103596	149077	503324	357666	259827	250012	286262	81862	373166	395626	501485	508378
	scFv13	CDK2	ACTACTCG	272861	140577	119155	196060	113152	520408	143554	409833	187756	133555	294789	114427	101673	101393	263189	524859	388467	319895	337653	412140	430276	199134	220204	165484	346121	493513	488817	89566	100895	156674	442857	448025	295378	351322	298062	104292	369755	301075	447836	303290
	scFv14	HADH2	GTATAGTC	352274	175612	156437	239374	95332	476540	140364	558507	311977	148965	375725	161285	76417	123440	461013	426466	453832	447219	505013	608448	379822	270897	293951	147341	418101	372390	367632	103142	129962	216089	623606	361226	301381	273666	457836	116540	433782	344790	539027	410578
	scFv15	APLF	CAGCTCAT	334422	153201	137006	211750	96200	458659	138849	458638	205260	151199	332791	132470	81801	112600	342021	423051	414365	338305	379152	489655	393509	231752	333770	150954	447554	384322	381813	114119	112641	216515	623251	369406	313683	288132	407726	97889	398245	313506	495542	413017
	scFv16	MARK1-1	ACTTAGGT	340626	173191	152853	229653	121824	591176	156368	474899	239339	156036	348212	141900	95187	125965	339001	542637	439393	351331	396054	472094	485358	225453	288296	177497	417643	500544	508239	110539	117963	176760	552757	495123	348802	378976	386815	112009	442057	373750	479938	344119
	scFv17	PRKCZ	GTAACTCC	687980	363071	278963	492964	88564	519832	263287	1086391	521213	314943	1033057	448541	66388	256468	1053227	426591	982076	1187975	1120127	1357013	359985	550045	752167	173885	756625	287618	276905	306737	323342	328439	1053347	296299	469281	231684	1341769	121728	774071	811996	741403	888051

## Sheet: Test 4 - Replicates
Raw demultiplexed data
			Index	TCAGTCCA	TCACCTTG	TATTCGTC	TATACTCG	TAGTTCGA	CCATCCGT	GCTGTTAA	GTAGCGGC	GTACAGAT	ATGGTCCT	CGTAATGG	CGTTGCAC	CTAGGAGG	CTACGGAC	CTCGAACG	GTGATTCA	CGGAGCTG	CAGATCCT	CAGTGTCA	CCTTGTAG	GTGTCATC	GTGAAGCT	ACGAATCT	ACGTTCGT	ACTAGGTT	AGCCAGTG	TTACCAGC	TCTTAATG	TCTACCGG	GGACAATC	AACCGGAT	AACGTAGA	GGCCTCAA	GGCGAATA	GGACCTAC	TATGGAAC	AACTAGCT	AGCCGTAA	AGCGTATC	TACACGGA
			Status	Normal	Normal	Normal	Normal	Normal	Normal	Normal	Normal	Normal	Normal	Normal	Normal	Normal	Normal	Normal	Normal	Normal	Normal	Normal	Normal	PDAC III	PDAC III	PDAC III	PDAC III	PDAC III	PDAC III	PDAC III	PDAC III	PDAC III	PDAC III	PDAC IV	PDAC IV	PDAC IV	PDAC IV	PDAC IV	PDAC IV	PDAC IV	PDAC IV	PDAC IV	PDAC IV
			Sample	R4S01_A01	R4S02_A02	R4S03_A03	R4S04_A04	R4S05_A05	R4S06_A06	R4S07_A07	R4S08_A08	R4S09_A09	R4S10_A10	R4S11_B01	R4S12_B02	R4S13_B03	R4S14_B04	R4S15_B05	R4S16_B06	R4S17_B07	R4S18_B08	R4S19_B09	R4S20_B10	R4S21_C01	R4S22_C02	R4S23_C03	R4S24_C04	R4S25_C05	R4S26_C06	R4S27_C07	R4S28_C08	R4S29_C09	R4S30_C10	R4S31_D01	R4S32_D02	R4S33_D03	R4S34_D04	R4S35_D05	R4S36_D06	R4S37_D07	R4S38_D08	R4S39_D09	R4S40_D10
	scFv	Target	scFv tag
	scFv01	IL-4_1	TGGCCTAT	220650	260934	231437	222315	355931	52685	300715	213834	108519	137495	312612	156384	336123	114654	286317	300132	292735	67587	371046	261001	196311	93244	64640	67066	117589	225548	172064	224331	199943	288266	94815	342157	312832	317229	91653	93603	65698	320362	231005	320293
	scFv02	MCP-1	ACAGTATC	448275	487855	335482	423869	588598	106491	423541	380421	187260	164605	536692	338144	528090	202191	485313	548084	413602	123664	675497	390190	281070	139934	103500	100148	166284	337927	279734	301901	300695	336611	136369	480961	452791	416921	128284	135655	90385	371384	338773	495589
	scFv03	Lewis x	GTTAGGCA	222518	251494	203987	219595	328786	52629	271362	202521	102657	112493	293064	171913	329825	109123	271555	291565	256439	64976	353391	227583	136126	65406	50962	52968	80909	163226	132637	164556	152889	229158	67110	251049	206352	207178	64657	67702	47176	273139	172072	234796
	scFv04	Sialyl Lewis x	CACTACGG	136868	161877	178954	142101	249850	32675	239845	146245	68925	117856	191175	95775	232667	74903	195027	188302	236746	37908	223510	179343	90231	44938	33575	30717	51895	111551	102300	139021	106070	234606	46759	180444	136304	145279	43371	45111	34411	279200	112369	154464
	scFv05	C1q	TGGCTAGA	152066	178905	183420	149683	268863	36075	243872	152065	77091	113968	207804	108115	242141	80315	203067	205720	239284	43006	241855	182485	91119	44812	33334	30668	52624	110818	97455	128118	99697	224535	44986	178951	134036	144240	43749	44271	33300	270170	107883	152390
	scFv06	C5_1	ACAGCGCT	242149	283400	219397	231094	338901	56439	283252	226273	107409	123339	306051	172020	310237	115850	280492	300578	271810	66794	401074	233419	152515	68922	54370	49850	84930	170354	144090	187183	162271	235875	76545	274685	243363	232145	74078	78983	54289	252365	198776	265702
	scFv07	C1 est. inh._1	GTTAACTG	158949	188945	199341	162097	282243	38045	250752	165895	77548	128867	215569	108741	256313	86471	226786	210827	260258	43698	254142	192330	108773	52823	41221	38702	64327	135988	120500	161169	122557	248945	57204	206272	166477	177366	52709	54937	40160	280078	133735	184890
	scFv08	Properdin	CACTGTAC	193368	227418	236299	200323	334719	44546	314557	196135	96549	151531	262814	139225	329357	102588	264670	261062	313255	54143	314290	236710	127889	61085	47559	43216	74654	155882	143076	184325	141604	293267	64034	248674	192246	200283	60122	63834	47538	341821	159630	221701
	scFv09	VEGF	TGCTTACG	687714	765110	423171	666894	811665	141385	548711	577802	280099	186658	790329	507595	720748	290566	683422	793028	500326	193505	1092746	551531	503874	248208	189300	189759	310408	612397	453658	519174	540756	404478	242436	890547	823118	758185	232812	255247	175298	431188	672316	941249
	scFv10	IL-4_2	GTAGGTAC	235646	282803	248166	248914	369089	58427	313603	232998	113301	138657	298729	174194	327567	115142	300621	341772	344500	65932	370401	245574	185744	81010	61792	62105	98876	202749	165505	209533	191261	278796	80824	303765	259757	252108	80445	84509	60688	318415	215451	302423
	scFv11	C1 est. inh._2	CAGACCGT	135641	163107	138258	139316	212893	31904	184269	131485	64654	80617	185817	106175	199151	68530	173031	179041	197212	39005	214888	144472	99872	48462	37633	36031	59086	120606	98713	126078	115807	165477	51661	189595	163072	159467	49805	52135	37210	186097	133180	184367
	scFv12	C5_2	TGCGGAGA	286471	347568	278055	307797	427255	79674	343124	282439	137931	141759	360770	217353	391857	144080	367572	387633	331551	85457	482335	326146	186378	88916	65894	77857	97472	205536	164362	208818	200027	299245	85014	310354	263404	253340	84286	96739	61156	324618	228440	323355
	scFv13	CDK2	ACTACTCG	260164	303138	275264	268304	411758	66729	339702	270674	121882	158142	334804	196323	360021	133515	353922	343329	339627	73213	425863	278178	179786	87325	63387	70672	101758	206924	174573	225364	197277	319485	91456	302984	263042	260781	81180	86809	61601	347787	226723	305894
	scFv14	HADH2	GTATAGTC	371582	407311	304178	644838	498395	86588	385628	329491	165531	154348	408158	263622	478255	166277	443661	441693	420840	96162	586191	342469	303495	107125	78498	93329	146245	259423	203596	281047	431526	314681	114778	461546	342467	323065	108514	114145	73757	343822	279439	374903
	scFv15	APLF	CAGCTCAT	332584	373133	242033	305990	413468	81179	293736	290233	139834	109168	374403	229365	378626	155860	349749	400980	279616	92444	528025	281119	226707	109842	80098	82856	134887	270267	198351	238146	243794	235254	111532	371920	347892	326221	104037	110677	80617	239528	307326	410242
	scFv16	MARK1-1	ACTTAGGT	109738	141832	129266	109626	185493	28938	160453	114362	54869	76967	130591	80296	167509	63292	138537	162065	179161	29262	199258	122640	57156	27005	20804	23500	33346	67112	60042	83100	61567	147351	27058	128932	78447	114046	27918	38576	21174	174969	61452	98444
	scFv17	PRKCZ	CAGGTATG	1249075	1478940	650849	1301401	1458127	320903	818104	1031057	514900	185135	1028956	707062	882742	372586	824027	1053632	538315	253111	1255736	596692	1545367	727281	541332	613828	1094959	1920573	1388765	1520805	1845319	711890	526573	1864952	2000512	1779368	547865	645269	394080	503177	1580201	2069980
