# Supplementary material for: Multiplex profiling of serum proteins in solution using barcoded antibody fragments and next generation sequencing
Source: Commun Biol. 2020 Jul 3;3:339. doi: 10.1038/s42003-020-1068-0 (PMC7334203; doi:10.1038/s42003-020-1068-0)
Supplement: Supplementary file 4 — Supplementary Data 2 [file 42003_2020_1068_MOESM4_ESM.xlsx]

## Sheet: Test 1
Median normalized and log2 transformed data
			Index	TCAGTCCA	TCACCTTG	TATTCGTC	CTAGGAGG	ACGAATCT	GGCCTCAA	TATACTCG	CTACGGAC	ACGTTCGT	GGCGAATA	TAGTTCGA	CCATCCGT	GCTGTTAA	CGGAGCTG	TTACCAGC	AACTAGCT	GTAGCGGC	CAGATCCT	TCTTAATG	AGCCGTAA
			Status	Normal	Normal	Normal	Normal	Normal	Normal	Normal	Normal	Normal	Normal	PDAC IV	PDAC IV	PDAC IV	PDAC IV	PDAC IV	PDAC IV	PDAC IV	PDAC IV	PDAC IV	PDAC IV
			Sample	R1S01_N	R1S02_N	R1S03_N	R1S04_N	R1S05_N	R1S06_N	R1S07_N	R1S08_N	R1S09_N	R1S10_N	R1S11_PIV	R1S12_PIV	R1S13_PIV	R1S14_PIV	R1S15_PIV	R1S16_PIV	R1S17_PIV	R1S18_PIV	R1S19_PIV	R1S20_PIV
	scFv	Target	scFv tag
	scFv01	IL-4_1	TGGCCTAT	17.2316	17.4195	17.5172	17.4447	17.37	17.4609	17.4573	17.4161	17.1887	17.3666	17.5627	17.1934	17.5004	17.5056	17.5007	17.4641	17.4941	17.5055	17.5468	17.351
	scFv02	MCP-1	ACAGTATC	17.9208	17.7362	17.7678	17.7582	17.72	17.753	17.7369	17.7526	17.8423	17.8427	17.8162	17.8634	17.7729	17.8084	17.7819	17.9041	17.8766	17.8226	17.7912	17.8425
	scFv03	Lewis x	GTTAGGCA	17.6304	17.5953	17.556	17.565	18.3576	17.6233	17.5467	17.5679	17.5689	17.6214	17.5146	17.4938	17.6494	17.6736	17.5691	17.7216	17.7504	17.6939	17.6906	17.5488
	scFv04	Sialyl Lewis x	CACTACGG	17.2369	17.4945	17.4793	17.4737	17.4105	17.5502	17.4974	17.4845	17.138	17.4014	17.3453	16.8336	17.5831	17.5906	17.5142	17.5079	17.6312	17.6261	17.62	17.3578
	scFv05	C1q	TGGCTAGA	17.5131	17.7552	17.7258	17.7276	17.6487	17.7787	17.7473	17.705	17.2391	17.5872	17.644	17.1949	17.7828	17.7467	17.7737	17.7252	17.7673	17.8032	17.7969	17.6126
	scFv06	C5_1	ACAGCGCT	18.0281	17.9373	17.9344	17.8831	17.8758	17.8556	17.9357	17.8963	18.1049	18.1337	18.1461	18.4137	17.9522	17.9685	17.9431	17.9055	18.0397	17.9581	18.0069	18.0329
	scFv07	C1 est. inh._1	GTTAACTG	17.4891	17.7719	17.8504	17.7972	17.747	17.8052	17.8186	17.7804	17.3865	17.7319	17.6777	17.0078	17.8464	17.8999	17.815	17.8497	17.9528	17.897	17.9058	17.6181
	scFv08	Properdin	CACTGTAC	17.0932	17.4025	17.4806	17.4605	17.3714	17.5148	17.4453	17.4581	16.8045	17.2813	17.3084	16.2412	17.584	17.5944	17.4905	17.5254	17.6648	17.6234	17.5857	17.2315
	scFv09	VEGF	TGCTTACG	17.7199	17.8438	17.8661	17.8864	17.7786	17.9059	17.8413	17.8656	17.7104	17.7949	17.9533	17.6421	17.9463	17.9907	17.8656	17.9074	18.0653	18.0062	17.952	17.809
	scFv10	IL-4_2	ACTCAGTA	17.9822	18.1815	18.1438	18.1319	18.0639	18.1654	18.1483	18.1267	17.8477	18.0825	18.1085	17.687	18.1767	18.1991	18.1302	18.0985	18.2256	18.2248	18.208	18.0139
	scFv11	C1 est. inh._2	CAGACCGT	17.7173	17.8558	17.2909	17.4598	17.9128	17.3217	17.3028	17.8147	17.069	17.7606	17.4091	17.891	17.3835	17.399	17.3313	17.4097	17.4282	17.416	17.366	17.6112
	scFv12	C5_2	TGCGGAGA	18.4707	17.9116	17.7878	17.8224	17.831	17.777	17.8167	17.7753	18.2719	18.1561	17.9426	18.7934	17.731	17.6983	17.749	17.6878	17.6836	17.717	17.7644	18.0315
	scFv13	CDK2	ACTACTCG	18.1541	17.9548	17.918	17.9694	17.9305	17.9667	17.9456	18.0604	18.2928	18.1292	18.1558	18.704	17.9722	17.9978	17.9381	17.9127	18.0355	17.9955	17.9638	18.119
	scFv14	HADH2	GTATAGTC	18.028	17.7837	17.7908	17.8261	17.7771	17.8305	17.8077	17.791	17.9805	17.8562	17.7385	17.8973	17.8336	17.8399	17.8326	17.8287	17.8801	17.8426	17.8249	17.9654
	scFv15	APLF	CAGCTCAT	17.8336	17.5247	17.4718	17.507	17.4735	17.4796	17.4884	17.475	17.9295	17.7312	17.9774	18.4874	17.4833	17.4743	17.5806	17.4764	17.5103	17.5011	17.4914	17.746
	scFv17	PRKCZ	GTAACTCC	18.9801	18.4566	18.0721	18.1	17.9806	18.136	18.1168	18.1609	20.4692	18.6313	20.4138	20.9856	17.9572	17.8291	18.6465	18.1597	17.7883	17.752	17.692	20.2482

## Sheet: Test 2
Median normalized and log2 transformed data
			Index	CGTAATGG	CGTTGCAC	CTAGGAGG	CTACGGAC	CTCGAACG	GTGATTCA	CGGAGCTG	CAGATCCT	CAGTGTCA	CCTTGTAG	AACCGGAT	AACGTAGA	GGCCTCAA	GGCGAATA	GGACCTAC	TATGGAAC	AACTAGCT	AGCCGTAA	AGCGTATC	TACACGGA
			Status	Normal	Normal	Normal	Normal	Normal	Normal	Normal	Normal	Normal	Normal	PDAC IV	PDAC IV	PDAC IV	PDAC IV	PDAC IV	PDAC IV	PDAC IV	PDAC IV	PDAC IV	PDAC IV
			Sample	R2S01_N	R2S02_N	R2S03_N	R2S04_N	R2S05_N	R2S06_N	R2S07_N	R2S08_N	R2S09_N	R2S10_N	R2S11_PIV	R2S12_PIV	R2S13_PIV	R2S14_PIV	R2S15_PIV	R2S16_PIV	R2S17_PIV	R2S18_PIV	R2S19_PIV	R2S20_PIV
	scFv	Target	scFv tag
	scFv01	IL-4_1	TGGCCTAT	17.3913	17.5847	17.7718	17.2815	17.1827	17.3176	17.1963	17.0455	17.5629	17.6836	17.6204	17.72	17.7118	17.7852	17.9047	17.9582	17.8295	18.0591	17.6636	18.0009
	scFv02	MCP-1	ACAGTATC	18.0591	18.4184	18.2712	18.104	18.2351	18.0591	18.0591	18.1351	18.077	18.2284	18.0591	18.2001	18.0626	18.1142	18.169	18.1862	18.1467	17.9838	18.0778	18.0591
	scFv03	Lewis x	GTTAGGCA	17.7886	17.9495	17.7987	17.5222	17.6473	17.6021	17.6896	17.7663	17.7435	17.9373	17.6994	18.0241	17.6859	17.7062	17.7806	17.8573	17.7693	17.6147	17.8763	17.9505
	scFv04	Sialyl Lewis x	CACTACGG	17.2739	17.2449	17.4779	16.8069	16.8836	16.9327	16.8083	16.9287	17.43	17.3239	17.1744	17.8204	17.3603	17.3622	17.4369	17.4735	17.2655	17.1844	17.6864	17.7762
	scFv05	C1q	TGGCTAGA	17.2539	17.0894	17.3259	16.7428	16.8392	16.9024	16.8741	16.924	17.457	17.4438	16.9884	17.7618	17.1747	17.1132	17.1672	17.1454	17.1062	16.8835	17.7397	17.965
	scFv06	C5_1	ACAGCGCT	19.1038	19.4035	19.2128	19.2267	19.2654	19.3801	19.4178	19.3898	19.019	19.4833	19.0162	18.4569	18.8639	19.2096	19.5757	19.5952	19.4249	19.4908	18.4983	18.5431
	scFv07	C1 est. inh._1	GTTAACTG	17.7699	17.8625	17.9299	17.5569	17.51	17.583	17.5396	17.5388	17.838	17.8679	17.8523	18.0591	17.641	17.7023	17.8842	17.8532	17.7899	17.7684	17.899	17.9112
	scFv08	Properdin	CACTGTAC	17.6515	17.4889	17.8712	17.1682	17.2334	17.2904	17.2494	17.2835	17.8542	17.6547	17.4055	18.2361	17.6211	17.5969	17.7021	17.8069	17.7676	17.5187	18.0904	17.9741
	scFv09	VEGF	TGCTTACG	17.8335	17.8429	18.0271	17.5442	17.4119	17.6091	17.5593	17.564	17.9111	17.811	17.7397	18.2888	17.7627	17.7287	18.0591	18.0223	17.8253	17.74	18.1027	18.1059
	scFv10	IL-4_2	ACTCAGTA	17.9754	18.0591	18.0591	17.7596	17.75	17.7754	17.6845	17.7767	18.0591	18.0591	18.1278	18.2638	18.0591	18.0591	18.0307	18.0591	18.0591	18.1417	18.1419	18.2424
	scFv11	C1 est. inh._2	CAGACCGT	19.2294	17.6838	17.6902	18.0591	18.0591	18.9335	19.3057	19.3846	17.6876	17.6559	17.369	17.7003	17.6228	17.4861	17.6754	17.9373	17.7742	17.9636	17.6104	17.7363
	scFv12	C5_2	TGCGGAGA	18.3813	18.9727	18.5236	18.7611	18.6293	18.5173	18.5638	18.5829	18.175	19.139	18.5045	17.6358	18.4163	18.5898	18.7501	18.8073	18.5197	18.3766	17.742	18.045
	scFv13	CDK2	ACTACTCG	18.2918	18.7329	18.5843	18.3573	18.0999	18.0958	18.0773	18.0591	18.0952	18.1967	18.1826	18.3373	18.2155	18.3621	18.6449	18.8717	18.5013	18.2814	18.236	18.2062
	scFv14	HADH2	GTATAGTC	18.482	19.6816	18.7689	18.6634	18.6385	18.5662	18.4742	18.4747	18.1661	18.7803	18.1981	18.0651	18.5772	18.3585	18.4239	18.6493	18.8231	18.3293	18.0749	18.0668
	scFv15	APLF	CAGCTCAT	18.3053	18.6477	18.5041	18.5099	18.2852	18.2595	18.2618	18.2777	18.1378	18.6209	18.7105	18.0443	18.3451	18.6698	18.71	18.9678	18.6033	18.7695	18.0591	18.1413
	scFv16	MARK1-1	ACTTAGGT	18.9561	19.4808	19.2364	19.5942	19.3124	19.2721	19.3742	19.2335	19.2094	19.3468	19.165	18.2565	19.0559	19.67	19.5205	19.9576	19.5963	19.9913	18.2441	18.3021
	scFv17	PRKCZ	GTAACTCC	18.6473	19.3946	19.9966	19.2135	18.8691	19.2054	18.7928	18.3249	18.6056	19.3098	20.0627	17.7165	20.3553	19.7524	20.2823	20.7259	19.6703	20.9697	18.0016	19.1322

## Sheet: Test 3
Median normalized and log2 transformed data
			Index	GTGTCATC	AACCGGAT	GTGAAGCT	AACGTAGA	ACGAATCT	GGCCTCAA	ACGTTCGT	GGCGAATA	ACTAGGTT	GGACCTAC	AGCCAGTG	TATGGAAC	TTACCAGC	AACTAGCT	TCTTAATG	AGCCGTAA	TCTACCGG	AGCGTATC	GGACAATC	TACACGGA	CGTAATGG	CGTTGCAC	CTAGGAGG	CTACGGAC	CTCGAACG	GTGATTCA	CGGAGCTG	CAGATCCT	GTACAGAT	ATGGTCCT	TCAGTCCA	TCACCTTG	TATTCGTC	TATACTCG	TAGTTCGA	CCATCCGT	GCTGTTAA	GTAGCGGC	CAGTGTCA	CCTTGTAG
			Status	Normal	Normal	Normal	Normal	Normal	Normal	Normal	Normal	Normal	Normal	Normal	Normal	Normal	Normal	Normal	Normal	Normal	Normal	Normal	Normal	PDAC III	PDAC III	PDAC III	PDAC III	PDAC III	PDAC III	PDAC III	PDAC III	PDAC III	PDAC III	PDAC IV	PDAC IV	PDAC IV	PDAC IV	PDAC IV	PDAC IV	PDAC IV	PDAC IV	PDAC IV	PDAC IV
			Sample	R3S01_N	R3S02_N	R3S03_N	R3S04_N	R3S05_N	R3S06_N	R3S07_N	R3S08_N	R3S09_N	R3S10_N	R3S11_N	R3S12_N	R3S13_N	R3S14_N	R3S15_N	R3S16_N	R3S17_N	R3S18_N	R3S19_N	R3S20_N	R3S21_PIII	R3S22_PIII	R3S23_PIII	R3S24_PIII	R3S25_PIII	R3S26_PIII	R3S27_PIII	R3S28_PIII	R3S29_PIII	R3S30_PIII	R3S31_PIV	R3S32_PIV	R3S33_PIV	R3S34_PIV	R3S35_PIV	R3S36_PIV	R3S37_PIV	R3S38_PIV	R3S39_PIV	R3S40_PIV
	scFv	Target	scFv tag
	scFv01	IL-4_1	TGGCCTAT	18.1816	18.3104	18.2121	18.106	18.5067	18.2953	18.2588	18.1394	18.2156	18.3767	18.2379	18.3737	18.5217	18.1424	18.2508	18.4772	18.1311	18.1898	18.0816	18.0827	18.4038	18.4832	18.6225	18.4422	18.4738	18.5136	18.4649	18.472	18.3045	18.2955	18.4082	18.4929	18.5398	18.4429	18.5592	18.3468	18.4242	18.4676	18.4934	18.5469
	scFv02	MCP-1	ACAGTATC	19.0052	18.9	19.0323	18.8697	18.4527	18.5596	18.577	19.0476	18.9921	18.6259	19.0465	18.8697	18.3393	18.9742	18.8826	18.5105	18.96	18.8271	18.8851	18.9583	18.3998	18.9775	18.914	18.5969	18.8492	18.4084	18.4277	18.8758	18.7325	18.887	18.9531	18.4534	18.5539	18.4324	18.8468	18.5836	18.7769	18.63	18.6371	18.8574
	scFv03	Lewis x	GTTAGGCA	17.8563	17.9043	17.8473	17.7875	17.9047	17.8995	17.763	17.8039	17.8413	17.6548	17.7634	17.7645	17.8109	17.7944	17.7679	18.0024	17.8481	17.7163	17.735	17.839	17.9235	17.8715	17.6847	17.8751	17.8982	17.9627	18.0208	17.8691	17.7979	18.1269	17.7983	18.0043	17.7626	17.9995	17.6116	17.804	17.7991	17.76	17.7544	17.7878
	scFv04	Sialyl Lewis x	CACTACGG	17.9956	17.8665	18.0564	17.9215	17.2911	17.4693	17.5366	18.0625	17.9842	17.6014	18.0404	18.0244	17.1837	17.9954	17.9612	17.3709	18.0024	17.8067	17.9519	18.0625	17.2394	17.9497	17.9588	17.4467	17.9034	17.1898	17.2378	17.9984	17.671	17.9366	17.9454	17.3185	17.4557	17.2576	17.8543	17.4928	17.7511	17.6124	17.5849	17.8119
	scFv05	C1q	TGGCTAGA	17.4753	17.6577	17.435	17.4471	18.0972	17.8644	17.7491	17.5969	17.5402	17.5952	17.5476	17.6025	17.9677	17.5462	17.4595	18.0162	17.5517	17.4753	17.3812	17.4137	18.0625	17.4961	17.4519	17.8934	17.6076	18.0341	18.0271	17.5959	17.5173	17.3275	17.5196	18.0553	17.8081	17.9738	17.5252	17.8383	17.6613	17.6712	17.5906	17.5762
	scFv06	C5_1	GTAGGTAC	17.3124	17.542	17.1294	17.2532	18.1327	17.915	17.7139	17.1789	17.3928	17.7286	17.1424	17.4592	18.2028	17.5858	17.2021	18.1183	17.1945	17.2195	17.2268	17.0991	18.1195	17.6106	17.4964	17.9877	17.5804	18.2349	18.2811	17.567	17.4557	17.0988	17.2928	18.197	17.9272	18.1842	17.3129	17.8161	17.588	17.8702	17.6085	17.467
	scFv07	C1 est. inh._1	GTTAACTG	17.3091	17.5362	17.216	17.3619	17.9389	17.7834	17.658	17.2624	17.2733	17.6914	17.2686	17.4391	17.923	17.2619	17.3561	18.0035	17.2188	17.316	17.1703	17.1597	17.9046	17.456	17.469	17.7981	17.5813	18.0625	18.0625	17.572	17.4583	17.1571	17.4215	18.0625	17.8085	18.0625	17.4574	17.7132	17.5617	17.6639	17.5658	17.4814
	scFv08	Properdin	CACTGTAC	18.0625	18.0936	18.0272	18.0625	18.1575	18.0712	18.0625	18.0592	18.0526	18.1186	18.0625	18.1431	18.2325	18.0514	19.1222	18.4732	18.0625	17.9926	18.003	18.0269	18.1565	18.0975	18.0625	18.1223	18.1319	18.2424	18.2779	18.2391	18.1499	17.9754	18.0625	18.1932	18.0671	18.2583	18.0658	18.0625	18.0535	18.0625	17.9321	18.0625
	scFv09	VEGF	TGCTTACG	17.5572	17.7715	17.4527	17.5455	17.9963	17.8307	17.8509	17.4498	17.5024	17.7737	17.4474	17.8461	18.0625	17.4567	17.6238	18.0853	17.4515	17.4917	17.4329	17.3895	17.9979	17.7407	17.7807	17.9523	17.9437	18.1497	18.1859	17.9828	17.7772	17.7497	17.6405	18.1019	17.9217	18.1289	17.7459	17.8294	17.7306	17.9134	17.7035	17.7414
	scFv10	IL-4_2	ACTCAGTA	18.3212	18.3689	18.2487	18.2725	18.6203	18.5392	18.3911	18.3068	18.3146	18.3425	18.2268	18.3179	18.5716	18.2814	18.2129	18.6192	18.233	18.1652	18.1811	18.2044	18.5429	18.2846	18.2613	18.5423	18.3287	18.6686	18.6963	18.3422	18.2288	18.1314	18.2693	18.6683	18.4716	18.6616	18.2021	18.4391	18.3266	18.3392	18.2682	18.2763
	scFv11	C1 est. inh._2	CAGACCGT	18.2031	17.9622	18.0518	18.0535	17.8877	18.0537	17.9144	17.9959	18.5767	17.8828	17.9842	18.0625	17.9158	18.1276	18.0625	18.0574	18.5138	18.0847	18.5831	18.3964	18.0822	18.032	18.1454	17.8952	18.0625	17.9174	17.9257	18.2457	19.5022	17.8354	17.9337	17.8904	18.1473	17.9126	18.0625	17.9041	18.0397	18.2628	17.9794	18.0025
	scFv12	C5_2	TGCGGAGA	18.0421	18.0291	18.095	17.9541	18.0278	17.9935	17.7921	18.0378	18.0625	17.7147	18.1922	17.9027	17.8593	18.0468	17.931	17.9834	18.0609	18.0109	18.0625	18.0128	17.9205	18.012	17.7892	17.8411	17.9079	17.8777	17.8621	17.876	17.9417	17.9908	18.1136	17.9764	17.8484	17.8149	17.6832	17.8226	18.0757	18.3369	18.2257	18.6635
	scFv13	CDK2	ACTACTCG	17.9677	18.0625	18.0625	18.1128	18.2966	18.2447	18.1282	18.0866	18.0405	18.0625	18.0437	17.9294	18.4021	18.0625	17.8332	18.3615	18.0358	18.0625	17.9497	18.0442	18.142	18.0625	17.7647	18.23	18.0158	18.3901	18.385	17.8589	17.9036	18.0625	17.929	18.3014	18.0334	18.3057	17.7415	18.1719	18.0625	17.9428	18.0625	17.9183
	scFv14	HADH2	GTATAGTC	18.3362	18.3835	18.4552	18.4008	18.0494	18.1176	18.0958	18.5331	18.7731	18.22	18.3937	18.4245	17.9901	18.3463	18.6419	18.062	18.2602	18.5459	18.5304	18.6062	17.9621	18.5065	18.1815	18.0625	18.2883	17.9838	17.9739	18.0625	18.2688	18.5263	18.4228	17.9907	18.0625	17.9453	18.3607	18.3321	18.2929	18.1384	18.3299	18.3553
	scFv15	APLF	CAGCTCAT	18.2612	18.1865	18.2639	18.2239	18.0625	18.0625	18.0802	18.2489	18.1691	18.2415	18.2187	18.1406	18.0883	18.2137	18.2112	18.0504	18.129	18.1432	18.1169	18.2928	18.0132	18.2813	18.3647	18.0974	18.3866	18.0294	18.0285	18.2084	18.0625	18.5292	18.4219	18.023	18.1202	18.0196	18.1934	18.0805	18.1696	18.0012	18.2085	18.3638
	scFv16	MARK1-1	ACTTAGGT	18.2877	18.3635	18.4218	18.341	18.4032	18.4286	18.2516	18.2992	18.3907	18.2869	18.284	18.2398	18.307	18.3755	18.1984	18.4096	18.2136	18.1977	18.1798	18.2401	18.3158	18.2416	18.1534	18.3311	18.2868	18.4105	18.4412	18.1624	18.1291	18.2365	18.2488	18.4456	18.2733	18.415	18.1175	18.2749	18.3201	18.2548	18.1623	18.1005
	scFv17	PRKCZ	GTAACTCC	19.3019	19.4314	19.2897	19.443	17.9432	18.2431	19.0033	19.493	19.5135	19.3001	19.8529	19.9002	17.7871	19.4013	19.8338	18.0625	19.3739	19.9553	19.6797	19.7634	17.8847	19.5283	19.5369	18.3014	19.1441	17.6112	17.5651	19.6348	19.5838	19.1303	19.179	17.7048	18.7013	17.7051	19.9119	18.395	19.1284	19.3742	18.7898	19.4683

## Sheet: Test 4 - Replicates
Median normalized and log2 transformed data
			Index	TCAGTCCA	TCACCTTG	TATTCGTC	TATACTCG	TAGTTCGA	CCATCCGT	GCTGTTAA	GTAGCGGC	GTACAGAT	ATGGTCCT	CGTAATGG	CGTTGCAC	CTAGGAGG	CTACGGAC	CTCGAACG	GTGATTCA	CGGAGCTG	CAGATCCT	CAGTGTCA	CCTTGTAG	GTGTCATC	GTGAAGCT	ACGAATCT	ACGTTCGT	ACTAGGTT	AGCCAGTG	TTACCAGC	TCTTAATG	TCTACCGG	GGACAATC	AACCGGAT	AACGTAGA	GGCCTCAA	GGCGAATA	GGACCTAC	TATGGAAC	AACTAGCT	AGCCGTAA	AGCGTATC	TACACGGA
			Status	Normal	Normal	Normal	Normal	Normal	Normal	Normal	Normal	Normal	Normal	Normal	Normal	Normal	Normal	Normal	Normal	Normal	Normal	Normal	Normal	PDAC III	PDAC III	PDAC III	PDAC III	PDAC III	PDAC III	PDAC III	PDAC III	PDAC III	PDAC III	PDAC IV	PDAC IV	PDAC IV	PDAC IV	PDAC IV	PDAC IV	PDAC IV	PDAC IV	PDAC IV	PDAC IV
			Sample	R4S01_A01	R4S02_A02	R4S03_A03	R4S04_A04	R4S05_A05	R4S06_A06	R4S07_A07	R4S08_A08	R4S09_A09	R4S10_A10	R4S11_B01	R4S12_B02	R4S13_B03	R4S14_B04	R4S15_B05	R4S16_B06	R4S17_B07	R4S18_B08	R4S19_B09	R4S20_B10	R4S21_C01	R4S22_C02	R4S23_C03	R4S24_C04	R4S25_C05	R4S26_C06	R4S27_C07	R4S28_C08	R4S29_C09	R4S30_C10	R4S31_D01	R4S32_D02	R4S33_D03	R4S34_D04	R4S35_D05	R4S36_D06	R4S37_D07	R4S38_D08	R4S39_D09	R4S40_D10
	scFv	Target	scFv tag
	scFv01	IL-4_1	TGGCCTAT	17.5403	17.5191	17.6052	17.5793	17.6352	17.5359	17.6352	17.5536	17.6352	17.6352	17.6658	17.4977	17.6625	17.6291	17.6352	17.6331	17.6352	17.6522	17.6352	17.7231	17.7621	17.8381	17.7002	17.7461	17.9059	17.7889	17.7013	17.7386	17.6993	17.6834	17.8655	17.8106	17.9034	17.9667	17.8234	17.7827	17.7496	17.644	17.7358	17.718
	scFv02	MCP-1	ACAGTATC	18.563	18.4219	18.1408	18.5103	18.3609	18.5512	18.1293	18.3847	18.4223	17.8948	18.4455	18.6103	18.3143	18.4475	18.3965	18.5019	18.1339	18.5238	18.4996	18.3032	18.2799	18.4238	18.3793	18.3246	18.4058	18.3722	18.4024	18.167	18.288	17.9071	18.3899	18.3019	18.4369	18.3609	18.3085	18.318	18.2099	17.8572	18.2882	18.3478
	scFv03	Lewis x	GTTAGGCA	17.5525	17.4659	17.4231	17.5616	17.5208	17.5344	17.487	17.4752	17.5551	17.3457	17.5727	17.6343	17.6352	17.5578	17.5588	17.5913	17.4442	17.5954	17.5649	17.5254	17.2339	17.3265	17.3572	17.4056	17.3665	17.3224	17.3258	17.2915	17.3122	17.3523	17.367	17.3639	17.3032	17.352	17.32	17.3153	17.2719	17.4139	17.3109	17.27
	scFv04	Sialyl Lewis x	CACTACGG	16.8514	16.8303	17.2342	16.9336	17.1247	16.8467	17.3089	17.0055	16.9804	17.4129	16.9563	16.7904	17.1318	17.0149	17.0813	16.9605	17.329	16.818	16.904	17.1818	16.6406	16.785	16.7552	16.6195	16.7258	16.7732	16.9511	17.0483	16.7847	17.3862	16.8457	16.8875	16.7049	16.84	16.7439	16.7296	16.8167	17.4456	16.6961	16.6659
	scFv05	C1q	TGGCTAGA	17.0033	16.9746	17.2697	17.0086	17.2305	16.9895	17.3329	17.0618	17.1419	17.3645	17.0767	16.9652	17.1894	17.1155	17.1396	17.0882	17.3443	17	17.0178	17.2068	16.6548	16.781	16.7448	16.6172	16.7459	16.7637	16.8811	16.9304	16.6953	17.3229	16.7899	16.8755	16.6807	16.8296	16.7565	16.7025	16.7693	17.3982	16.6373	16.6464
	scFv06	C5_1	ACAGCGCT	17.6745	17.6383	17.5281	17.6352	17.5645	17.6352	17.5489	17.6352	17.6204	17.4785	17.6352	17.6352	17.5469	17.6441	17.6056	17.6352	17.5282	17.6352	17.7475	17.562	17.3979	17.4021	17.4506	17.3181	17.4365	17.3841	17.4453	17.4774	17.3981	17.394	17.5567	17.4937	17.5412	17.5162	17.5163	17.5376	17.4745	17.2998	17.519	17.4485
	scFv07	C1 est. inh._1	GTTAACTG	17.0672	17.0534	17.3898	17.1236	17.3006	17.0662	17.3731	17.1874	17.1504	17.5417	17.1296	16.9735	17.2714	17.2221	17.2989	17.1235	17.4656	17.0231	17.0892	17.2826	16.9102	17.0183	17.0512	16.9529	17.0356	17.059	17.1874	17.2615	16.9931	17.4718	17.1365	17.0805	16.9934	17.1279	17.0253	17.0139	17.0396	17.4501	16.9472	16.9253
	scFv08	Properdin	CACTGTAC	17.3499	17.3208	17.6352	17.4291	17.5466	17.2938	17.7001	17.429	17.4666	17.7754	17.4155	17.3301	17.6332	17.4687	17.5218	17.4319	17.733	17.3323	17.3957	17.5822	17.1438	17.2279	17.2575	17.1121	17.2504	17.256	17.4351	17.4552	17.2015	17.7082	17.2993	17.3502	17.201	17.3032	17.2151	17.2304	17.2829	17.7375	17.2026	17.1873
	scFv09	VEGF	TGCTTACG	19.1804	19.0711	18.4758	19.1642	18.8245	18.9601	18.5029	18.9877	19.0032	18.0762	19.0039	19.1963	18.763	18.9707	18.8904	19.0348	18.4085	19.1698	19.1935	18.8025	19.122	19.2506	19.2504	19.2466	19.3063	19.23	19.0999	18.9492	19.1346	18.1721	19.22	19.1907	19.2991	19.2237	19.1683	19.2299	19.1655	18.0726	19.277	19.2732
	scFv10	IL-4_2	GTAGGTAC	17.6352	17.6352	17.7059	17.7424	17.6876	17.6852	17.6958	17.6775	17.6974	17.6474	17.6003	17.6533	17.6253	17.6352	17.7055	17.8205	17.8701	17.6165	17.6327	17.6352	17.6822	17.6352	17.6352	17.6352	17.6558	17.6352	17.6452	17.6401	17.6352	17.6352	17.6352	17.6389	17.6352	17.6352	17.6352	17.6352	17.6352	17.6352	17.6352	17.6352
	scFv11	C1 est. inh._2	CAGACCGT	16.8384	16.8412	16.862	16.9051	16.8937	16.8123	16.9286	16.852	16.8881	16.865	16.9153	16.9391	16.9074	16.8866	16.9086	16.8878	17.0654	16.8592	16.8472	16.8698	16.7871	16.894	16.9198	16.8497	16.913	16.8858	16.8996	16.9073	16.9114	16.8826	16.9895	16.9589	16.9636	16.9744	16.9435	16.9384	16.9295	16.8604	16.9412	16.9212
	scFv12	C5_2	TGCGGAGA	17.917	17.9327	17.87	18.0487	17.8987	18.1326	17.8255	17.9551	17.9812	17.6793	17.8725	17.9727	17.8838	17.9587	17.9956	18.0022	17.8148	17.9907	18.0136	18.0446	17.6872	17.7696	17.7279	17.9613	17.6352	17.6549	17.6352	17.6352	17.6999	17.7373	17.7081	17.6699	17.6553	17.6422	17.7025	17.8302	17.6463	17.663	17.7197	17.7318
	scFv13	CDK2	ACTACTCG	17.778	17.7354	17.8554	17.8506	17.8454	17.8768	17.8111	17.8937	17.8027	17.8371	17.7648	17.8259	17.7616	17.8488	17.941	17.8271	17.8496	17.7676	17.834	17.8151	17.6352	17.7435	17.672	17.8216	17.6973	17.6646	17.7222	17.7452	17.6799	17.8317	17.8135	17.6352	17.6533	17.684	17.6483	17.6739	17.6568	17.7625	17.7088	17.6517
	scFv14	HADH2	GTATAGTC	18.2923	18.1615	17.9995	19.1157	18.1209	18.2527	17.994	18.1774	18.2444	17.802	18.0506	18.2511	18.1713	18.1654	18.2671	18.1905	18.1589	18.161	18.295	18.115	18.3906	18.0383	17.9804	18.2228	18.2205	17.9908	17.944	18.0638	18.8091	17.8099	18.1412	18.2424	18.034	17.993	18.067	18.0689	17.9166	17.746	18.0104	17.9452
	scFv15	APLF	CAGCTCAT	18.1323	18.0351	17.6698	18.0402	17.8514	18.1596	17.6013	17.9944	18.001	17.3024	17.926	18.0503	17.8343	18.072	17.9239	18.051	17.5691	18.1041	18.1442	17.8302	17.9698	18.0745	18.0096	18.0511	18.1039	18.0499	17.9064	17.8248	17.9853	17.3902	18.0998	17.931	18.0567	18.007	18.0062	18.0244	18.0449	17.2245	18.1476	18.0751
	scFv16	MARK1-1	ACTTAGGT	16.5327	16.6396	16.7649	16.5593	16.695	16.6715	16.729	16.6508	16.6513	16.7981	16.4065	16.536	16.6577	16.7719	16.5879	16.744	16.9269	16.4445	16.7382	16.6335	15.9819	16.0503	16.0647	16.2332	16.0877	16.0402	16.1824	16.3059	15.9999	16.7153	16.0565	16.4026	15.9078	16.4908	16.1084	16.5038	16.1161	16.7714	15.8254	16.016
	scFv17	PRKCZ	CAGGTATG	20.0414	20.0219	19.0969	20.1287	19.6697	20.1426	19.0791	19.8232	19.8816	18.0644	19.3845	19.6745	19.0555	19.3294	19.1603	19.4448	18.5141	19.5572	19.3941	18.916	20.7388	20.8016	20.7662	20.9403	21.125	20.879	20.7141	20.4997	20.9055	18.9877	20.339	20.257	20.5803	20.4545	20.403	20.5679	20.3342	18.2954	20.5099	20.4102
